# Supplementary material for: Respiratory and Gut Microbiome Modification during Respiratory Syncytial Virus Infection: A Systematic Review
Source: Viruses. 2024 Jan 31;16(2):220. doi: 10.3390/v16020220 (PMC10893256; doi:10.3390/v16020220)
Supplement: Supplementary file 1 [file viruses-16-00220-s001.zip]

Archive with 1 entries (1 files):
- viruses-2784177-supplementary.pdf
